# Supplementary material for: Clinical performance of medical students in Korea in a whole-task emergency station in the objective structured clinical examination with a standardized patient complaining of palpitations
Source: J Educ Eval Health Prof. 2020 Dec 16;17:42. doi: 10.3352/jeehp.2020.17.42 (PMC7856094; doi:10.3352/jeehp.2020.17.42)
Supplement: Supplementary file 1 [file jeehp-17-42-dataset1.xlsx]

## Sheet: Raw data
	History taking													Physical examination & ECG study																	Patient education						PPI
	88	145	148	70	93	103	108	77	35	63	74	134	42	97	3	27	6	71	42	19	36	48	23	73	75	90	50	77	16	47	42	36	30	13	50	87
	0.589	0.967	0.987	0.467	0.62	0.687	0.72	0.513	0.233	0.42	0.493	0.893	0.28	0.647	0.02	0.18	0.04	0.473	0.28	0.127	0.24	0.32	0.153	0.487	0.5	0.6	0.333	0.513	0.107	0.313	0.28	0.24	0.2	0.087	0.333	0.58
No	1	2	3	4	5	6	7	8	9	10	11	12	13	14(2)	14(1)	15(2)	15(1)	16(2)	16(1)	17(2)	17(1)	18(2)	18(1)	19	20	21	22	23(2)	23(1)	24	25	26	27	28(3)	28(2)	28(1)	1	2	3	4	5	6	Global rating scale
1	1	1	1	1	0	1	0	0	0	0	0	1	0	0	0	1	0	0	1	0	0	0	0	0	0	1	0	1	0	1	1	1	0	0	1	0	0	1	1	0	0	0	3
2	0	1	1	1	0	0	0	0	0	0	0	0	1	0	0	0	0	0	1	0	1	0	1	0	0	0	0	0	0	0	0	0	0	0	0	1	2	2	2	1	2	1	1
3	0	1	1	0	0	1	1	0	0	0	1	1	0	1	0	1	0	1	0	0	0	0	1	0	0	0	0	0	0	0	0	0	0	0	0	1	1	3	2	1	1	1	1
4	1	1	1	0	0	0	1	0	0	1	1	0	1	1	0	0	0	1	0	0	1	1	0	0	1	1	1	1	0	0	1	0	0	0	1	0	2	2	2	2	2	2	3
5	1	1	1	0	1	0	1	1	0	1	0	1	0	1	0	1	0	1	0	1	0	1	0	0	0	0	0	0	0	0	0	0	0	0	0	1	3	3	2	2	2	2	2
6	0	1	1	0	1	1	1	1	1	0	0	1	0	1	0	0	0	1	0	0	1	0	1	2	0	1	0	0	1	0	1	0	0	0	0	1	2	2	2	2	3	1	2
7	1	1	1	0	0	1	1	0	0	1	1	1	1	0	0	1	0	1	0	0	0	0	0	0	0	0	0	0	0	0	0	1	0	0	0	1	3	3	3	3	2	3	2
8	1	1	1	0	0	0	0	0	0	0	1	1	0	1	0	0	0	0	0	0	0	1	0	2	0	1	1	1	0	1	0	0	0	0	1	0	1	2	2	2	1	2	2
9	0	1	1	0	1	1	1	0	0	0	1	1	0	1	0	1	0	1	0	0	0	1	0	0	0	0	0	0	0	0	0	0	0	0	0	1	3	3	3	2	3	2	2
10	0	1	1	1	1	1	1	0	0	0	0	1	0	1	0	1	0	1	0	0	0	1	0	0	0	0	0	0	0	0	0	0	0	0	0	1	2	2	3	2	3	1	2
11	1	1	1	1	0	0	1	1	0	1	1	1	1	1	0	1	0	1	0	1	0	0	1	0	0	0	0	0	0	0	0	0	0	0	0	1	1	3	2	1	2	0	2
12	0	1	1	1	1	1	1	1	0	1	1	1	0	1	0	0	0	0	1	0	0	0	1	0	1	1	1	0	0	0	1	0	0	0	0	1	2	2	2	1	2	1	1
13	1	1	1	1	0	0	1	1	0	1	1	1	0	0	1	0	0	0	0	0	0	1	0	2	1	1	0	1	0	0	1	0	0	0	1	0	2	2	2	2	2	2	2
14	1	1	1	0	0	1	1	0	0	1	0	1	1	1	0	0	0	1	0	0	1	0	0	2	1	1	0	1	0	1	0	1	0	0	0	1	2	2	2	2	2	3	3
15	1	1	1	1	1	1	1	1	0	0	0	1	0	1	0	1	0	0	1	0	0	0	0	0	1	1	1	1	0	0	1	1	0	0	1	0	3	2	2	2	1	2	3
16	0	1	1	0	0	0	1	1	0	0	1	0	1	1	0	0	0	0	1	1	0	0	1	0	0	1	0	0	1	0	0	0	0	0	0	1	2	2	1	2	2	2	2
17	1	1	1	0	1	1	0	0	0	1	0	1	0	0	0	0	0	1	0	0	0	0	0	0	1	1	1	1	0	1	0	0	0	0	1	0	2	3	2	2	2	2	2
18	0	1	1	0	0	1	1	1	0	1	1	0	1	0	0	0	0	0	0	0	0	0	0	2	1	1	1	1	0	1	0	1	0	1	0	0	4	3	2	3	3	3	3
19	1	1	1	0	0	1	1	1	0	1	1	1	0	0	0	0	0	0	0	0	0	0	0	2	0	1	1	1	0	1	1	1	0	0	1	0	2	2	2	3	2	2	3
20	1	1	1	0	1	1	0	0	1	1	0	1	0	1	0	0	0	0	1	0	0	0	0	2	1	1	1	1	0	0	0	0	1	0	0	1	1	2	1	2	1	1	1
21	0	1	1	1	1	1	0	0	0	0	1	1	0	1	0	0	0	1	0	0	1	0	1	0	1	1	0	0	0	0	0	0	0	0	0	1	2	2	2	1	1	1	2
22	1	1	1	0	1	1	1	0	0	0	0	1	0	1	0	0	0	0	0	0	0	0	0	2	0	1	0	1	0	0	0	0	0	0	0	1	3	3	2	2	3	3	2
23	1	1	1	0	0	1	1	1	1	0	1	1	0	0	0	1	0	1	0	0	0	0	0	2	1	0	1	0	0	0	0	0	0	0	0	1	3	3	3	4	3	3	2
24	1	1	1	0	0	1	0	0	0	0	0	1	1	1	0	0	0	0	1	0	0	0	0	2	1	1	0	1	0	1	1	0	0	0	1	0	2	2	2	2	3	2	3
25	0	1	1	1	1	0	1	1	0	0	1	1	0	0	0	1	0	0	1	0	0	0	0	2	0	1	0	0	0	0	0	0	1	0	0	1	2	3	2	2	3	2	1
26	0	1	1	0	1	0	1	1	0	0	1	1	0	0	0	0	0	1	0	0	1	0	0	2	1	1	0	1	0	1	1	1	1	1	0	0	3	3	3	3	3	3	2
27	1	1	1	1	1	1	1	1	0	1	0	1	0	1	0	0	0	0	1	1	0	0	0	0	0	0	0	0	0	0	0	0	1	0	0	1	1	2	2	1	1	1	2
28	0	1	1	1	0	0	1	1	0	1	1	1	0	1	0	0	0	0	1	0	1	0	0	0	0	1	0	0	1	1	0	0	0	0	1	0	2	3	3	2	2	1	2
29	0	1	1	0	0	1	1	1	1	0	0	1	0	1	0	0	0	0	1	0	1	0	0	0	0	0	0	0	0	0	0	1	1	0	0	1	2	3	2	2	2	3	2
30	0	1	1	0	1	1	1	1	0	0	1	1	0	1	0	0	0	1	0	1	0	0	0	0	0	0	0	0	0	0	0	0	1	0	0	1	3	3	3	3	3	1	2
31	1	1	1	0	0	0	1	0	0	0	0	1	1	0	0	0	0	0	0	0	0	0	0	2	1	0	0	1	0	0	0	0	0	0	0	1	1	1	2	2	2	2	1
32	1	1	1	0	1	1	1	1	0	0	0	1	1	0	0	0	0	1	0	0	0	0	0	2	1	1	0	0	1	0	1	0	0	0	1	0	2	2	3	2	2	2	3
33	0	1	1	0	0	0	0	0	0	0	1	1	0	0	0	0	0	1	0	0	0	0	0	0	1	1	1	1	0	0	0	0	0	0	0	1	3	2	2	2	2	3	2
34	1	1	1	1	1	0	1	0	1	0	0	1	0	1	0	0	0	0	0	0	1	1	0	0	1	1	0	1	0	1	0	0	0	0	1	0	2	2	2	2	2	1	2
35	1	1	1	1	1	1	0	0	0	0	0	1	0	0	0	0	0	0	0	0	0	0	0	2	1	1	0	1	0	1	0	0	0	0	1	0	2	2	2	2	2	2	2
36	1	1	1	0	1	1	1	1	1	1	0	1	0	0	0	0	0	0	0	0	0	0	0	2	1	1	0	1	0	1	1	1	0	1	0	0	2	3	2	3	3	3	2
37	1	1	1	1	1	0	1	0	1	1	0	1	0	1	0	0	0	0	1	0	1	0	0	2	1	1	1	1	0	0	1	1	0	1	0	0	2	1	2	2	2	2	3
38	1	1	0	0	1	1	1	0	0	0	1	1	0	1	0	1	0	1	0	0	1	1	0	2	1	1	1	0	1	0	1	0	0	1	0	0	1	2	2	1	1	2	2
39	1	1	1	0	1	1	1	1	0	0	0	1	0	1	0	0	0	0	0	0	0	0	0	0	1	0	1	1	0	0	0	0	0	0	1	0	2	2	2	2	2	2	2
40	1	1	1	0	0	1	1	0	0	0	0	0	0	1	0	0	0	1	0	1	0	0	1	0	0	0	0	0	0	0	0	0	0	0	0	1	0	1	1	1	2	1	1
41	0	1	1	0	0	1	0	0	1	1	0	1	1	0	0	0	0	0	0	0	0	0	0	0	1	1	0	1	0	1	1	1	0	0	1	0	2	2	2	3	2	2	3
42	1	1	1	0	0	1	0	0	0	0	0	1	0	0	0	1	0	0	1	0	0	1	0	0	0	1	0	1	0	1	1	0	0	0	1	0	2	3	2	2	2	2	2
43	1	1	1	0	0	0	0	0	0	0	0	1	0	0	0	0	0	0	1	0	0	0	0	2	1	0	0	1	0	1	0	0	0	0	0	1	4	3	3	3	3	2	1
44	0	1	1	1	0	0	1	1	1	0	0	1	1	1	0	0	0	1	0	0	0	0	0	0	0	1	1	1	0	1	1	0	0	0	1	0	2	3	2	3	2	2	3
45	1	1	1	0	0	1	1	0	0	0	0	1	0	0	0	0	0	0	0	0	0	0	0	2	1	1	1	1	0	1	1	1	0	0	1	0	2	2	2	2	2	2	3
46	1	1	1	0	1	0	0	1	0	1	0	0	0	0	0	0	0	1	0	0	0	0	0	2	1	0	1	1	0	0	1	0	0	0	1	0	3	2	2	2	2	2	2
47	0	1	1	0	1	1	1	1	1	0	0	1	0	1	0	0	0	1	0	1	0	0	0	0	0	0	0	0	0	0	0	0	1	0	0	1	2	3	2	3	3	1	2
48	1	1	1	1	1	1	1	0	0	0	0	1	0	1	0	0	0	1	0	0	1	1	0	2	0	0	0	0	0	0	0	0	0	0	0	1	2	2	2	2	2	2	2
49	0	1	1	1	1	1	1	1	0	0	1	1	0	0	0	1	0	1	0	0	0	1	0	0	0	0	0	0	0	0	0	0	1	0	0	1	2	3	2	2	2	2	2
50	1	1	1	0	0	0	1	1	1	0	1	1	1	1	0	1	0	1	0	0	0	1	0	2	1	0	1	0	0	0	0	0	0	0	1	0	2	2	3	2	3	2	3
51	0	1	1	1	1	0	0	1	0	1	0	1	0	1	0	0	0	1	0	0	0	1	0	0	0	0	0	0	0	0	0	1	0	0	0	1	2	3	2	3	2	1	2
52	1	1	1	1	1	1	1	1	0	0	0	1	0	1	0	0	0	1	0	0	0	0	0	2	1	0	0	0	1	0	0	0	0	0	1	0	3	2	2	3	2	2	2
53	1	1	1	1	1	1	0	1	0	0	0	1	0	0	0	0	0	1	0	1	0	0	0	2	0	1	0	0	1	0	0	0	0	0	0	1	3	3	2	3	3	2	2
54	1	1	1	0	0	1	1	1	0	0	1	1	0	1	0	1	0	1	0	0	0	1	0	0	0	1	0	1	0	0	0	0	0	0	1	0	3	3	3	3	2	2	3
55	1	1	1	1	1	0	1	1	0	1	1	1	0	0	0	0	0	1	0	1	0	0	0	0	0	0	0	0	0	0	0	1	0	0	0	1	2	3	3	3	3	2	2
56	1	1	1	1	1	1	0	1	0	0	0	1	0	0	0	1	0	0	0	0	0	0	0	2	1	0	0	1	0	0	0	0	0	0	0	1	2	2	2	2	2	2	1
57	1	1	1	1	1	0	0	0	0	0	0	1	0	0	0	0	0	1	0	0	0	0	0	2	0	1	1	1	0	1	0	0	1	1	0	0	2	2	2	2	3	2	2
58	1	1	1	0	0	0	1	0	0	1	0	0	0	1	0	0	0	1	0	0	0	1	0	0	1	1	1	1	0	1	1	1	0	0	1	0	3	2	3	2	3	2	3
59	0	1	1	1	1	1	1	1	1	1	0	1	0	1	0	0	0	1	0	0	1	0	0	0	0	0	0	0	0	0	0	1	0	0	0	1	3	3	2	3	3	3	2
60	0	1	1	1	1	1	1	1	1	0	1	1	0	0	0	0	0	0	0	0	0	0	0	0	1	0	0	0	1	0	0	0	0	0	0	1	2	1	2	1	2	1	1
61	1	1	1	1	1	0	1	1	0	1	1	1	0	0	0	1	0	1	0	0	0	1	0	2	0	1	0	0	1	0	0	0	0	0	0	1	2	3	3	2	2	2	2
62	1	1	1	0	1	1	1	1	0	0	1	1	0	1	0	1	0	1	0	0	1	1	0	2	0	0	0	0	0	0	0	1	0	0	0	1	3	2	3	2	3	1	4
63	1	1	1	1	1	1	1	0	0	0	1	1	0	1	0	0	0	1	0	0	0	0	0	2	1	1	0	0	0	0	0	0	0	0	0	1	2	2	2	2	2	3	3
64	1	1	1	0	1	1	0	1	0	1	0	1	0	1	0	1	0	1	0	1	0	1	0	0	0	0	0	0	0	0	0	0	0	0	0	1	3	3	2	2	3	3	2
65	0	1	1	0	1	1	1	0	0	0	0	1	0	0	0	0	0	0	0	0	0	0	0	2	1	0	0	1	0	1	0	0	0	0	0	1	2	2	2	2	3	1	1
66	1	1	1	0	1	1	1	1	0	0	1	1	1	1	0	0	0	1	0	0	0	1	0	0	0	0	0	0	0	0	0	0	0	0	0	1	3	3	3	2	3	3	3
67	1	1	1	0	1	0	1	0	0	0	1	1	1	1	0	0	1	0	1	0	0	1	0	0	0	0	0	0	0	0	0	0	0	0	0	1	1	2	1	1	0	0	2
68	1	1	1	0	0	1	1	1	1	0	1	0	0	1	0	0	0	1	0	0	0	1	0	2	1	1	1	1	0	0	0	0	0	0	0	1	2	2	2	1	1	2	2
69	1	1	1	1	1	1	1	1	0	1	0	1	0	1	0	0	1	1	0	1	0	0	0	2	1	0	0	0	0	0	0	0	0	0	0	1	3	3	3	3	3	1	2
70	0	1	1	1	1	1	0	0	0	1	1	1	0	1	0	0	0	1	0	0	0	0	0	0	0	0	0	0	0	0	0	0	0	0	0	1	3	2	2	3	3	2	2
71	1	1	1	1	1	0	0	0	0	0	1	1	0	1	0	0	0	1	0	0	0	1	0	0	0	1	0	1	0	0	0	0	0	0	1	0	1	2	2	2	2	1	2
72	0	1	1	1	1	1	1	1	0	0	0	1	1	0	0	0	0	1	0	0	0	0	0	2	1	1	1	1	0	0	0	0	0	0	1	0	3	2	3	2	3	2	3
73	1	1	1	1	1	0	0	0	1	0	0	1	0	1	0	0	0	0	0	0	0	0	0	2	1	1	0	1	0	0	0	0	0	0	1	0	3	2	3	2	2	2	3
74	1	1	1	1	0	1	1	1	0	1	0	1	1	1	0	0	1	1	0	1	0	0	1	2	1	1	0	0	0	0	0	0	1	0	0	1	1	2	3	1	2	2	2
75	1	1	1	1	1	1	1	1	0	1	1	1	0	1	0	0	0	0	0	0	0	0	0	0	1	1	1	1	0	1	0	1	0	0	0	1	2	1	1	2	2	2	2
76	1	1	1	1	0	0	1	0	1	1	0	0	1	0	0	0	0	1	0	1	0	0	1	2	0	0	0	0	0	0	0	0	0	0	0	1	1	2	1	2	2	1	2
77	1	1	1	0	0	1	1	1	0	0	0	1	0	1	0	0	0	0	1	0	0	1	0	2	1	1	1	1	0	0	1	1	0	0	1	0	3	3	3	3	3	3	3
78	1	1	1	1	1	1	1	0	0	0	0	1	0	1	0	1	0	0	1	0	1	0	1	0	0	0	0	0	0	0	0	0	1	0	0	1	3	3	2	3	2	2	2
79	1	1	1	1	1	1	1	0	0	1	1	1	0	1	0	0	0	0	1	0	1	1	0	0	0	0	0	0	0	0	0	0	0	0	0	1	2	2	2	2	2	2	2
80	0	1	1	1	0	1	0	0	0	0	0	1	0	0	0	0	0	0	0	0	0	0	0	0	1	1	0	1	0	0	0	0	0	0	1	0	1	2	1	1	1	1	1
81	0	1	1	1	1	1	1	1	0	1	1	1	0	1	0	0	0	1	0	0	0	0	1	0	0	0	0	0	0	0	0	0	1	0	0	1	1	1	1	1	2	2	2
82	1	1	1	1	1	0	0	0	0	1	1	0	0	0	0	0	0	0	1	1	0	0	0	0	1	1	0	1	0	0	0	0	0	0	0	1	1	2	3	2	3	2	2
83	1	1	1	1	1	1	0	0	1	0	1	1	0	1	0	1	0	1	0	0	1	1	0	2	1	1	0	0	1	0	1	0	0	0	0	1	2	2	2	2	2	2	2
84	1	1	1	0	0	0	1	1	0	1	1	1	0	1	0	0	0	0	0	0	0	1	0	2	1	1	1	1	0	1	1	0	0	1	0	0	3	3	3	2	2	2	3
85	0	1	1	0	1	1	1	0	0	0	0	1	0	1	0	0	0	0	0	0	0	0	0	2	0	1	0	1	0	0	1	0	1	0	1	0	2	2	2	2	1	1	2
86	0	1	1	0	1	1	0	0	0	1	1	1	0	1	0	0	0	0	1	0	0	0	0	2	1	0	0	0	0	0	0	0	0	0	0	1	2	2	2	2	2	1	2
87	1	1	1	1	1	1	0	1	1	0	0	1	1	1	0	0	0	1	0	0	1	1	0	2	0	0	0	0	0	0	0	0	0	0	0	1	2	2	2	2	2	2	2
88	1	1	1	0	1	1	1	0	0	1	0	1	0	1	0	0	0	0	1	1	0	1	0	0	0	0	0	0	0	0	0	0	1	0	0	1	3	3	3	3	3	2	2
89	1	1	1	1	1	1	1	1	0	1	1	1	1	1	0	1	0	1	0	1	0	0	1	0	0	0	0	0	0	0	0	0	0	0	0	1	2	1	3	2	2	1	2
90	1	1	1	0	0	1	1	0	0	0	1	1	0	1	0	0	0	0	1	0	0	0	0	2	0	1	1	1	0	0	0	0	1	1	0	0	1	1	2	0	2	2	2
91	1	1	1	0	0	0	0	0	0	0	1	1	0	0	0	0	0	0	0	0	0	0	0	2	1	1	1	1	0	1	1	0	1	0	1	0	1	2	1	1	1	1	2
92	1	1	1	1	1	1	1	0	0	1	1	1	1	1	0	0	0	0	1	0	1	0	0	0	0	0	0	0	0	0	0	0	0	0	0	1	3	4	3	3	2	2	3
93	1	1	1	0	1	1	1	0	0	1	0	1	1	1	0	0	0	1	0	0	1	0	0	0	0	0	0	0	0	0	0	1	1	0	0	1	3	3	3	4	3	1	4
94	0	1	1	1	0	1	1	0	0	0	1	1	0	1	0	0	1	0	1	0	0	0	0	0	0	0	0	0	0	0	0	0	0	0	0	1	2	1	2	2	2	2	1
95	0	1	1	0	0	0	1	1	0	0	0	1	0	1	0	0	0	0	1	0	0	0	1	2	1	1	1	1	0	1	1	0	0	1	0	0	3	3	2	3	2	3	3
96	1	1	1	1	1	1	1	1	1	0	0	1	1	0	0	0	0	1	0	0	0	1	0	0	0	0	0	0	0	0	0	0	1	0	0	1	3	3	2	3	2	3	3
97	0	1	1	0	0	1	1	0	0	1	1	1	0	1	0	0	0	0	1	0	1	1	0	0	0	0	0	0	0	0	0	1	0	0	0	1	3	3	2	2	3	2	1
98	0	1	1	1	1	1	0	0	0	1	1	1	0	1	0	0	0	1	0	1	0	1	0	0	0	0	0	0	0	0	0	0	1	0	0	1	2	2	2	2	2	1	2
99	0	1	1	1	0	1	0	0	0	0	1	1	1	0	0	0	0	1	0	0	1	1	0	0	1	1	1	1	0	1	0	1	0	0	1	0	3	3	3	3	2	3	4
100	1	1	1	1	0	0	1	1	1	1	0	1	0	1	0	0	1	0	1	0	1	1	0	0	0	0	0	0	0	0	0	0	0	0	0	1	3	2	2	1	3	2	2
101	1	1	1	1	1	1	0	1	1	1	1	1	0	0	0	0	0	1	0	1	0	0	0	2	0	1	1	1	0	1	0	0	0	0	0	1	2	3	3	3	3	1	2
102	0	1	1	0	0	1	1	1	0	0	0	1	1	1	0	0	0	1	0	0	0	0	1	2	0	1	1	1	0	0	0	0	0	0	1	0	2	2	2	2	2	1	2
103	0	1	1	0	1	0	1	0	1	0	1	1	1	1	0	0	0	0	1	0	0	1	0	2	1	1	1	1	0	1	1	0	0	0	1	0	2	2	2	2	2	2	3
104	1	1	1	0	0	1	0	0	0	1	0	1	0	0	0	0	0	0	1	0	0	0	0	2	1	1	1	1	0	0	1	1	1	0	1	0	3	3	3	2	2	2	3
105	0	1	1	0	1	0	0	0	1	1	1	1	0	1	0	0	1	0	1	0	0	1	0	2	1	0	0	0	1	1	1	1	0	0	1	0	2	2	2	2	1	3	3
106	0	1	1	1	1	1	1	1	0	0	1	1	0	1	0	1	0	1	0	0	1	1	0	0	0	0	0	0	0	0	0	1	1	0	0	1	3	2	2	3	2	3	2
107	1	1	1	1	1	0	1	0	0	0	0	1	0	1	0	0	0	1	0	1	0	1	0	0	0	0	0	0	0	0	0	0	0	0	0	1	3	2	3	2	3	2	2
108	0	1	1	1	1	1	1	1	0	1	1	1	1	1	0	0	0	0	1	0	1	1	0	0	0	0	0	0	0	0	0	0	1	0	0	1	4	4	3	3	3	3	3
109	1	1	1	0	1	0	1	1	1	0	1	1	1	0	0	0	0	1	0	0	0	0	0	2	1	1	1	1	0	0	1	0	0	0	0	1	2	2	2	2	2	2	2
110	0	1	1	0	0	0	1	1	0	1	1	1	1	0	1	0	0	0	1	0	0	1	0	0	0	1	0	1	0	0	1	0	0	0	1	0	3	3	2	2	2	3	3
111	0	1	1	0	1	1	1	0	0	0	1	0	0	1	0	0	0	0	0	0	0	0	0	2	0	1	0	0	1	1	1	0	1	0	1	0	2	2	2	1	2	2	2
112	1	1	1	1	1	1	0	1	0	0	0	1	0	1	0	0	0	0	0	0	1	1	0	0	1	1	1	1	0	0	0	0	0	0	1	0	2	2	2	2	2	1	3
113	0	0	1	0	0	1	1	1	1	1	1	1	0	0	0	0	0	0	0	0	0	0	0	2	1	1	0	1	0	0	0	1	0	0	0	1	2	3	3	2	3	1	2
114	0	1	1	0	0	0	1	1	0	0	0	1	1	1	0	0	0	0	0	0	0	1	0	0	0	1	1	1	0	0	0	0	0	0	1	0	2	2	1	2	1	1	2
115	0	0	1	1	0	1	1	1	1	1	1	1	1	0	0	0	0	1	0	0	1	0	0	0	1	1	1	1	0	1	1	1	0	0	1	0	2	2	2	2	2	2	3
116	0	0	1	1	1	1	1	1	0	0	0	1	0	1	0	1	0	1	0	0	0	1	0	0	0	0	0	0	0	0	0	1	1	0	0	1	3	2	3	3	3	3	2
117	1	1	1	0	1	0	1	1	0	1	0	1	0	0	0	1	0	1	0	0	0	0	0	0	0	0	0	0	0	0	0	1	1	0	0	1	3	3	2	3	3	2	2
118	1	1	1	0	0	1	1	1	0	0	1	1	0	1	0	0	0	0	1	0	1	1	0	0	1	1	1	1	0	1	0	0	1	0	1	0	2	2	2	2	1	2	3
119	0	1	1	1	1	1	1	1	0	0	0	1	0	1	0	0	0	0	1	0	0	1	0	0	1	1	1	1	0	0	0	0	0	0	0	1	3	3	2	2	2	2	2
120	0	1	1	0	1	0	0	0	1	1	0	1	0	0	0	0	0	0	0	0	0	0	0	2	1	1	1	0	0	0	0	0	0	0	0	1	1	2	2	1	2	1	1
121	1	1	1	0	1	0	1	1	0	1	1	1	0	1	0	0	0	0	1	0	1	0	0	0	1	1	1	1	0	1	0	0	0	0	0	1	3	3	2	3	3	3	3
122	1	1	1	1	0	1	1	1	1	0	0	1	0	0	0	0	0	0	0	0	0	0	0	2	1	1	0	1	0	1	1	1	0	0	1	0	3	3	2	2	2	3	3
123	1	1	1	0	0	1	0	0	0	1	1	1	1	1	0	0	0	1	0	0	0	0	0	0	0	1	1	1	0	1	0	0	0	0	1	0	2	2	2	2	2	1	3
124	0	1	1	1	1	1	1	0	1	0	1	1	0	0	1	0	0	0	1	0	0	1	0	0	0	0	0	0	0	0	0	0	1	0	0	1	3	3	2	2	3	2	2
125	1	1	1	1	1	1	1	1	0	1	1	1	1	0	0	0	0	0	0	0	0	0	0	2	1	1	1	1	0	1	1	0	0	0	1	0	3	3	3	4	3	3	2
126	1	0	1	1	1	1	1	1	0	0	0	1	0	1	0	0	0	0	0	0	1	0	1	0	0	0	0	0	0	0	0	1	1	0	0	1	3	2	2	2	2	2	2
127	1	1	1	0	1	0	1	0	1	1	1	1	0	0	0	0	0	0	0	0	0	0	0	2	1	1	0	1	0	0	1	0	0	1	0	0	2	2	2	2	1	1	2
128	1	1	0	0	0	1	0	0	0	1	1	0	0	0	0	0	0	0	0	0	0	0	0	2	1	1	1	1	0	1	0	1	0	0	1	0	2	2	2	2	2	1	2
129	1	1	1	0	0	1	1	1	0	1	0	1	1	1	0	0	0	1	0	0	0	0	0	0	1	1	1	0	1	1	1	0	0	1	0	0	3	2	2	3	2	2	2
130	0	1	1	1	0	1	1	0	0	0	0	1	1	1	0	0	0	0	1	0	1	0	0	2	0	1	0	1	0	1	0	0	0	0	1	0	2	2	1	1	2	2	1
131	0	1	1	1	1	0	1	0	0	0	1	1	1	1	0	0	0	0	0	0	0	0	1	0	0	0	0	0	0	0	0	0	0	0	0	1	2	2	2	2	2	2	1
132	1	1	1	1	1	1	0	0	0	1	0	1	1	1	0	0	0	1	0	0	1	1	0	2	0	1	0	0	0	0	0	0	0	0	0	1	2	2	2	2	1	2	2
133	1	1	1	0	0	1	1	1	0	1	0	0	0	1	0	0	0	0	1	0	1	1	0	0	0	1	0	0	0	0	0	1	1	0	0	1	2	3	2	2	3	1	2
134	1	1	1	0	0	1	0	1	1	0	0	1	0	1	0	0	0	0	1	0	0	0	1	0	0	1	0	0	1	0	0	0	0	0	0	1	3	3	3	2	3	1	2
135	1	1	1	0	1	0	1	0	1	1	1	1	1	0	0	0	0	1	0	0	0	0	0	2	1	1	1	1	0	1	1	0	0	0	0	1	2	1	1	2	2	1	2
136	0	1	1	0	1	0	0	0	0	0	1	1	1	0	0	1	0	1	0	0	0	0	1	2	1	1	1	1	0	1	1	0	0	1	0	0	2	2	2	2	2	2	2
137	0	1	1	1	1	1	1	1	0	0	0	1	0	1	0	0	0	0	0	0	0	0	1	0	0	1	1	1	0	1	0	0	0	0	0	1	3	3	2	4	2	1	2
138	1	1	1	0	1	0	1	1	0	0	1	1	1	0	0	0	0	0	0	0	0	0	0	2	1	1	0	1	0	1	0	1	0	0	1	0	3	3	3	2	2	2	4
139	0	1	1	1	1	1	1	1	0	1	0	1	0	1	0	0	0	0	1	0	1	0	1	2	1	1	0	1	0	1	0	0	0	0	0	1	1	2	2	1	3	3	2
140	1	1	1	1	1	0	0	0	0	0	0	0	0	0	0	0	0	1	0	0	0	0	0	0	1	1	0	1	0	1	0	0	0	0	1	0	2	2	2	2	1	2	2
141	0	1	1	1	1	1	1	1	0	0	1	1	1	1	0	0	0	1	0	0	0	0	1	0	0	0	0	0	0	0	0	0	0	0	0	1	3	3	3	3	3	2	2
142	0	1	1	0	1	1	1	0	0	0	1	1	0	1	0	0	0	0	0	0	0	0	0	2	0	1	0	0	1	1	1	1	0	1	0	0	3	2	2	2	3	2	2
143	0	0	1	1	1	1	0	0	0	1	1	1	0	1	0	0	0	0	0	0	0	0	0	0	1	1	1	1	0	0	1	1	1	0	1	0	3	3	3	3	3	2	3
144	0	1	1	0	0	1	1	1	0	0	1	1	0	1	0	1	0	1	0	0	0	1	0	2	1	0	1	1	0	0	0	0	0	0	0	1	2	2	2	2	2	1	1
145	0	1	1	0	1	1	1	0	1	0	0	0	0	1	0	0	0	0	1	0	0	0	0	2	0	1	0	1	0	1	0	0	0	0	1	0	2	3	2	1	2	2	1
146	1	1	1	1	1	1	1	1	0	0	0	1	0	1	0	0	0	1	0	0	1	0	1	2	1	1	0	1	0	1	1	0	0	0	0	1	2	3	2	2	3	3	2
147	0	1	1	0	1	1	1	0	1	1	0	1	1	0	0	0	0	0	0	0	0	0	0	2	1	0	0	1	0	0	0	0	0	0	0	1	2	2	2	2	2	1	1
148	0	1	1	0	0	1	1	1	0	0	0	1	0	1	0	0	0	0	1	0	1	0	0	2	1	1	0	1	0	0	1	0	0	0	0	1	3	3	3	2	3	1	2
149	0	1	1	0	0	1	1	0	0	1	1	0	0	1	0	0	0	1	0	0	0	0	0	2	1	1	0	1	0	0	0	0	0	0	0	1	1	2	2	2	2	3	1
150	0	1	1	0	1	1	0	0	1	1	1	1	0	1	0	0	0	1	0	0	0	0	0	2	1	1	1	0	1	0	0	0	0	0	1	0	2	1	2	2	2	1	2
	88	145	148	70	93	103	108	77	35	63	74	134	42	97	3	27	6	71	42	19	36	48	23	73	75	90	50	77	16	47	42	36	30	13	50	87
	0.589	0.967	0.987	0.467	0.62	0.687	0.72	0.513	0.233	0.42	0.493	0.893	0.28	0.647	0.02	0.18	0.04	0.473	0.28	0.127	0.24	0.32	0.153	0.487	0.5	0.6	0.333	0.513	0.107	0.313	0.28	0.24	0.2	0.087	0.333	0.58
